# Supplementary material for: A comparative analysis of APGAR score and the gold standard in the diagnosis of birth asphyxia at a tertiary health facility in Kenya
Source: PLoS One. 2023 May 24;18(5):e0285828. doi: 10.1371/journal.pone.0285828 (PMC10208496; doi:10.1371/journal.pone.0285828)
Supplement: S4 File — (XLSX) [file pone.0285828.s004.xlsx]

## Sheet: Sheet1
Gestation	Referred	labour length	Induced	Induction indication	MOD	MOD indication	TOD	Apgar 1	Apgar 2	Apgar 3	cadre scored	mw subcadre	ph 1	ph 5	weight	seizures	tone	Years of experience	Individual AS parameters	Resuscitation need	nature of resuscitation	access to chart
Term	1	18	1	not applicable	0	not applicable	1	7	8	9	1	1	7.214	7.2	2980	0	0	1	no	yes	1	no
Term	0	14	1	not applicable	2	NRFS	3	8	9	10	2	not applicable	7.273	7.3	3000	0	0	1	no	no	not applicable	yes
Term	1	16	1	not applicable	0	not applicable	3	8	9	10	1	1	7.346	7.319	2855	0	0	1	no	no	not applicable	yes
Term	1	20	1	not applicable	0	not applicable	1	9	10	10	1	0	7.401	7.386	2795	0	0	1	no	no	not applicable	yes
Term	1	18	1	not applicable	2	NRFS	1	8	9	10	1	2	7.106	7.1	3025	0	0	2	yes	no	not applicable	yes
Term	1	10	1	not applicable	2	NRFS	2	9	10	10	4	not applicable	7.285	7.174	4270	0	0	0	no	no	not applicable	yes
Term	1	15	0	TPROM	2	NRFS	1	9	10	10	4	not applicable	7.23	7.309	3060	0	0	0	no	no	not applicable	yes
Term	1	14	1	not applicable	0	not applicable	3	9	10	10	1	0	7.036	7.241	3300	0	0	1	no	no	not applicable	no
Term	1	0	0	Post date	2	failed induction	3	9	10	10	2	not applicable	7.209	7.188	3550	0	0	1	yes	no	not applicable	yes
Term	1	18	0	post date	0	not applicable	3	7	8	8	1	0	7.127	7.118	3250	0	0	2	yes	no	not applicable	yes
Term	1	20	1	not applicable	0	not applicable	3	8	9	10	0	not applicable	7.051	7.075	2960	0	0	0	no	no	not applicable	yes
Term	0	20	1	not applicable	2	NRFS	2	9	10	10	1	1	7.192	7.21	3890	0	0	2	no	no	not applicable	yes
Term	0	18	1	not applicable	2	obstructed labour	3	9	10	10	1	0	7.1	7.155	2985	0	0	2	no	no	not applicable	yes
Term	1	19	0	TPROM	0	not applicable	3	8	9	10	1	1	7.12	7.182	3250	0	0	2	no	no	not applicable	yes
Term	1	15	1	not applicable	0	not applicable	3	6	7	9	1	1	6.971	7.3	2780	1	0	2	no	yes	2	yes
Term	1	16	1	not applicable	2	NRFS	2	6	6	8	1	1	6.899	7.207	3560	1	0	2	no	no	not applicable	yes
Term	1	21	1	not applicable	0	not applicable	2	9	10	10	1	1	7.279	7.371	3150	0	0	1	no	no	not applicable	yes
Term	1	10	0	TPROM	0	not applicable	3	9	10	10	0	not applicable	7.349	7.3	3100	0	0	0	yes	no	not applicable	yes
Term	1	20	0	Post date	0	not applicable	3	4	6	6	1	0	6.91	7.137	2880	0	1	1	no	yes	1	yes
Term	0	0	0	SPET	2	NRFS	1	3	6	6	2	not applicable	6.95	7.189	2500	0	1	1	no	no	not applicable	yes
Term	1	18	1	not applicable	0	not applicable	1	8	9	10	1	1	7.126	7.1	3380	0	0	1	yes	no	not applicable	yes
Term	1	19	1	not applicable	2	NRFS	1	6	7	9	1	4	6.968	7.116	4105	0	1	1	no	yes	2	yes
Term	0	14	1	not applicable	2	obstructed labour	0	9	10	10	1	0	7250	7.207	3000	0	0	1	no	no	not applicable	yes
Term	1	6	1	not applicable	2	Post date	2	9	9	10	4	not applicable	7.129	7.156	3100	0	0	0	no	no	not applicable	yes
Term	1	6	1	not applicable	2	2PSC	2	9	9	10	1	0	7.098	7.115	3635	0	0	1	no	no	not applicable	yes
Term	1	25	1	not applicable	1	tight perineum	2	9	10	10	1	0	7	7	2620	0	1	1	no	yes	1	no
Term	1	18	1	not applicable	0	not applicable	1	9	10	10	0	not applicable	7.436	7.284	2760	0	0	0	no	no	not applicable	yes
Term	0	0	1	not applicable	2	1PSC	0	8	9	10	1	0	7.124	7.3	3320	0	0	2	yes	no	not applicable	yes
Term	0	19	1	not applicable	2	NRFS	1	9	10	10	1	0	7.353	7.36	4260	0	0	1	no	no	not applicable	yes
Term	1	13	1	not applicable	0	not applicable	0	9	10	10	0	not applicable	7.359	7.33	2500	0	0	0	no	no	not applicable	yes
Term	1	15	1	not applicable	0	not applicable	1	4	5	7	1	0	7.158	7.228	2960	0	0	2	no	yes	3	no
Term	1	15	1	not applicable	0	not applicable	0	9	10	10	1	0	7.368	7.381	2660	0	0	2	no	no	not applicable	yes
Term	1	13	1	not applicable	0	not applicable	0	9	10	9	1	0	7.24	7.128	4070	0	0	2	no	no	not applicable	yes
Term	1	10	1	not applicable	0	not applicable	0	9	10	10	0	not applicable	7.106	7.352	3150	0	0	0	no	no	not applicable	yes
Term	1	14	0	Post date	0	not applicable	1	9	9	10	0	not applicable	7.244	7.263	3475	0	0	0	no	no	not applicable	yes
Term	1	15	1	not applicable	0	not applicable	1	9	9	10	0	not applicable	7.441	7.464	2500	0	0	0	no	no	not applicable	yes
Term	1	13	1	not applicable	0	not applicable	1	9	10	10	0	not applicable	7.45	7.458	3695	0	0	0	no	no	not applicable	yes
Term	0	14	1	not applicable	0	not applicable	1	7	7	10	1	1	6.899	6.846	2500	0	1	3	no	yes	5	no
Term	1	0	1	not applicable	2	1PSC	1	8	9	10	1	1	7.21	7.2	3390	0	0	2	no	no	not applicable	yes
Term	1	36	1	not applicable	2	NRFS	1	10	10	10	2	not applicable	7.126	7.15	3620	0	0	1	no	no	not applicable	yes
Term	0	24	1	not applicable	0	not applicable	3	8	9	10	1	0	7.326	7.3	2700	0	0	2	no	no	not applicable	yes
Term	1	16	1	not applicable	2	obstructed labour	3	9	10	10	2	not applicable	7	7.06	3275	1	1	2	no	no	not applicable	no
Term	1	0	1	not applicable	2	Post date	1	8	9	10	0	not applicable	7.25	7.277	3030	0	0	0	no	no	not applicable	yes
Term	1	18	1	not applicable	0	not applicable	3	9	10	10	2	not applicable	7.272	7.249	2938	0	0	2	no	no	not applicable	yes
Term	1	7	1	not applicable	2	SPET	3	9	10	10	1	3	7.247	7.25	3200	0	0	2	yes	no	not applicable	yes
Term	0	26	1	not applicable	0	not applicable	2	9	9	10	1	1	7.381	7.3	2800	0	0	3	no	no	not applicable	yes
Term	0	10	0	PROM	2	NRFS	2	8	9	10	1	3	7.209	7.235	3.425	0	0	2	yes	no	not applicable	yes
Term	1	6	1	not applicable	2	NRFS	1	8	8	9	1	3	7.15	7.147	3005	0	0	1	no	yes	5	yes
Term	0	0	1	not applicable	2	SPET	2	9	9	10	2	not applicable	7.26	7.241	3020	0	0	1	no	no	not applicable	yes
Term	0	20	1	not applicable	2	NRFS	2	8	10	10	2	not applicable	7.162	7.132	2500	0	0	1	no	no	not applicable	yes
Term	0	24	1	not applicable	2	NRFS	3	8	9	10	1	3	7.3	7.28	3015	0	0	2	no	no	not applicable	yes
Term	1	0	1	not applicable	2	SPET	1	7	9	10	1	3	7.205	7.232	3135	0	0	2	no	no	not applicable	yes
Term	1	8	1	not applicable	2	1PSC	1	8	9	10	3	not applicable	7.142	7.2	3375	0	0	2	no	no	not applicable	yes
Term	1	14	0	SPET	1	poor effort	2	9	10	10	1	0	7	7.052	3000	0	1	2	no	no	not applicable	no
Term	1	0	1	not applicable	2	Post date	2	8	9	10	2	not applicable	7.212	7.222	4005	0	0	2	no	no	not applicable	yes
Term	1	15	1	not applicable	0	not applicable	0	9	10	10	0	not applicable	7.117	7.118	3000	0	0	0	yes	no	not applicable	yes
Term	1	18	1	not applicable	0	not applicable	1	9	10	10	0	not applicable	7.319	7.326	2950	0	0	0	no	no	not applicable	yes
Term	1	12	1	not applicable	0	not applicable	1	8	9	10	1	0	7.19	7.189	3000	0	0	2	no	no	not applicable	yes
Term	1	14	1	not applicable	0	not applicable	1	8	9	10	0	not applicable	7.139	7.132	2685	0	0	0	yes	no	not applicable	yes
Term	1	15	1	not applicable	0	not applicable	0	9	9	10	1	0	7.13	7.138	2560	0	0	1	no	no	not applicable	yes
Term	1	14	1	not applicable	0	not applicable	0	9	10	10	0	not applicable	7.377	7.354	2750	0	0	0	no	no	not applicable	yes
Term	1	14	1	not applicable	0	not applicable	0	9	9	10	0	not applicable	7	7.146	3250	1	1	0	no	yes	2	yes
Term	1	14	1	not applicable	0	not applicable	0	8	9	10	1	0	7.093	7.079	2850	0	0	1	no	no	not applicable	yes
Term	1	16	1	not applicable	0	not applicable	0	9	9	10	0	not applicable	7.127	7.148	2550	0	0	0	no	no	not applicable	yes
Term	1	12	1	not applicable	0	not applicable	0	9	9	10	0	not applicable	7.368	7.3	3200	0	0	0	no	no	not applicable	yes
Term	1	9	1	not applicable	0	not applicable	1	8	9	10	0	not applicable	7.165	7.173	3150	0	0	0	no	no	not applicable	yes
Term	1	14	1	not applicable	0	not applicable	1	8	9	10	0	not applicable	7.168	7.175	3250	0	0	0	no	no	not applicable	yes
Term	1	8	1	not applicable	2	1PSC	2	9	10	10	2	not applicable	7.277	7.268	4050	0	0	1	no	no	not applicable	yes
Term	1	15	1	not applicable	2	1PSC	1	9	10	10	3	not applicable	7.364	7.315	3600	0	0	2	no	no	not applicable	yes
Term	0	8	1	not applicable	2	breech	2	8	9	10	2	not applicable	7.171	7.138	2855	0	0	1	no	no	not applicable	yes
Term	1	19	1	not applicable	0	not applicable	1	7	8	9	3	not applicable	7	7.082	3500	0	1	2	yes	yes	3	no
Term	0	18	1	not applicable	0	not applicable	3	4	6	8	1	1	6.9	7	2600	1	1	1	no	yes	4	yes
Term	1	18	1	not applicable	0	not applicable	0	9	9	10	1	0	7.33	7.285	2650	0	0	1	no	no	not applicable	yes
Term	1	14	1	not applicable	0	not applicable	1	9	10	10	0	not applicable	7.319	7.303	2800	0	0	0	no	no	not applicable	yes
Term	1	14	1	not applicable	0	not applicable	1	7	7	8	1	1	7	7.104	2550	1	1	1	no	yes	2	yes
Term	1	16	1	not applicable	0	not applicable	1	8	8	8	0	not applicable	7.04	7.08	2555	0	0	0	no	no	not applicable	yes
Term	1	15	1	not applicable	0	not applicable	0	7	7	8	0	not applicable	7	7.156	2560	1	1	0	yes	no	not applicable	yes
Term	1	15	1	not applicable	0	not applicable	1	7	7	8	1	0	7.275	7.201	2500	0	0	2	no	no	not applicable	yes
Term	1	15	1	not applicable	0	not applicable	1	8	8	9	0	not applicable	7.158	7.121	2730	0	0	0	no	no	not applicable	yes
Term	1	12	1	not applicable	0	not applicable	1	7	7	8	1	1	7.344	6.973	2500	0	0	1	no	yes	3	yes
Term	1	16	1	not applicable	0	not applicable	1	9	9	10	1	1	7.287	7.012	2550	0	0	1	no	no	not applicable	yes
Term	1	14	1	not applicable	0	not applicable	0	9	10	10	1	0	7.01	6.988	3375	0	0	1	no	no	not applicable	yes
Term	1	15	1	not applicable	0	not applicable	1	9	9	10	1	1	7.346	7.335	2700	0	0	0	no	no	not applicable	yes
Term	1	16	1	not applicable	0	not applicable	1	9	9	10	1	0	6.988	7.328	2630	1	1	0	no	yes	2	no
Term	1	14	1	not applicable	0	not applicable	1	7	7	8	1	0	7.112	7.128	3320	0	0	0	no	yes	2	no
Term	1	14	1	not applicable	0	not applicable	1	7	7	8	0	not applicable	7.36	7.373	2530	0	0	0	no	yes	5	no
Term	1	17	1	not applicable	0	not applicable	1	9	10	10	0	not applicable	7.2	7.178	2875	0	0	0	no	no	not applicable	yes
Term	1	14	1	not applicable	0	not applicable	1	9	9	10	1	1	7.319	7.1	2500	0	0	2	no	no	not applicable	yes
Term	1	24	1	not applicable	2	Macrosomia	1	9	10	10	4	not applicable	7.254	7.2	4030	0	0	0	no	no	not applicable	yes
Term	1	17	1	not applicable	1	poor effort	2	7	7	9	1	0	7	7.12	3500	0	1	2	yes	no	not applicable	yes
Term	1	16	1	not applicable	0	not applicable	0	7	7	8	2	not applicable	7.2	7.21	3250	0	0	0	no	yes	1	no
Term	1	12	1	not applicable	0	not applicable	2	9	9	10	1	0	7.3	7.28	3500	0	0	0	no	no	not applicable	yes
Term	1	15	1	not applicable	0	not applicable	2	8	7	9	2	not applicable	7.2	7.25	3650	0	0	1	no	no	not applicable	yes
Term	1	16	1	not applicable	2	NRFS	1	6	7	8	2	not applicable	7	7.087	3800	0	1	1	no	no	not applicable	yes
Term	1	10	1	not applicable	0	not applicable	0	8	10	10	3	not applicable	7.31	7.435	3000	0	0	3	no	no	not applicable	yes
Term	1	11	1	not applicable	0	not applicable	0	8	9	10	3	not applicable	7.213	7.2	3300	0	0	2	no	no	not applicable	yes
Term	0	19	0	PROM	0	not applicable	1	5	6	7	1	4	7	7.159	3150	1	0	1	no	no	not applicable	yes
Term	1	14	1	not applicable	0	not applicable	1	7	7	8	2	not applicable	6.97	7.167	2760	1	0	1	no	no	not applicable	yes
Term	1	13	1	not applicable	0	not applicable	2	7	7	9	4	not applicable	7.23	7.189	2860	0	0	0	no	yes	5	no
Term	1	16	1	not applicable	0	not applicable	3	8	7	7	2	not applicable	7.28	7.254	3600	0	0	1	no	yes	3	yes
Term	1	15	1	not applicable	0	not applicable	0	4	6	7	2	not applicable	6.98	7	3700	1	1	1	yes	no	not applicable	yes
Term	0	14	1	not applicable	2	NRFS	0	6	7	8	1	1	7	7.09	3450	0	1	3	no	yes	5	yes
